# Supplementary material for: The Australian Reproductive Genetic Carrier Screening Project (Mackenzie’s Mission): Design and Implementation
Source: J Pers Med. 2022 Oct 28;12(11):1781. doi: 10.3390/jpm12111781 (PMC9698511; doi:10.3390/jpm12111781)
Supplement: Supplementary file 1 [file jpm-12-01781-s001.zip]

Archive with 4 entries (4 files):
- Supplementary File S1 - List of HREC approvals.pdf
- Supplementary File S2 - Study invitation form.pdf
- Supplementary File S3 - MM gene and condition list_V2.2_23.07.2021.pdf
- Supplementary File S4 - Laboratory methods.pdf
